# Supplementary material for: Pharmacological Modulation of Serotonin Levels in Zebrafish Larvae: Lessons for Identifying Environmental Neurotoxicants Targeting the Serotonergic System
Source: Toxics. 2021 May 25;9(6):118. doi: 10.3390/toxics9060118 (PMC8227033; doi:10.3390/toxics9060118)
Supplement: Supplementary file 1 [file toxics-09-00118-s001.zip]

Archive with 1 entries (1 files):
- toxics-1205829-supplementary.pdf
